# Supplementary material for: Isoquinoline Antimicrobial Agent: Activity against Intracellular Bacteria and Effect on Global Bacterial Proteome
Source: Molecules. 2022 Aug 10;27(16):5085. doi: 10.3390/molecules27165085 (PMC9416421; doi:10.3390/molecules27165085)
Supplement: Supplementary file 1 [file molecules-27-05085-s001.zip]

Archive with 1 entries (1 files):
- molecules-1841855-supplementary.pdf
